# Supplementary material for: miR-663 sustains NSCLC by inhibiting mitochondrial outer membrane permeabilization (MOMP) through PUMA/BBC3 and BTG2
Source: Cell Death Dis. 2018 Jan 19;9(2):49. doi: 10.1038/s41419-017-0080-x (PMC5833438; doi:10.1038/s41419-017-0080-x)
Supplement: Supplementary file 7 — Table S1 [file 41419_2017_80_MOESM7_ESM.xlsx]

## Sheet: Foglio1
	Cell line	NIH-H460	A549	H1299	Calu1
	morphology	epithelial	epithelial	epithelial	epithelial
	disease	carcinoma; large cell lung cancer	carcinoma	carcinoma; non-small cell lung cancer	human epidermoid lung carcinoma; grade III
	localization	pleural effusion	lung	metastatic site: lymph node	metastatic site: pleura
	gender	male	male	male	male
	karyotype	modal numbr = 57; range = 53 to 65.This is a hypotriploid human cell line.	modal numbr = 66; range = 64 to 67.This is a hypotriploid human cell line.	N/A	modal numbr = 62.This is a hypotriploid human cell line.
	p53 status	wild type	wild type	null; homozygous partial deletion	null
	KRAS status	KRAS Mutation: Q61H	KRAS Mutation: G12S	KRAS/BRAF/EGFR Wild-type	KRAS Mutation: G12C homozygous
	Patient derived cells	#1	#2
	disease	Squamous cell carcinoma	Large cell carcinoma
	p53 status	Leu 111 fs	Tyr 220 Cys - missense
