# Supplementary material for: miR-663 sustains NSCLC by inhibiting mitochondrial outer membrane permeabilization (MOMP) through PUMA/BBC3 and BTG2
Source: Cell Death Dis. 2018 Jan 19;9(2):49. doi: 10.1038/s41419-017-0080-x (PMC5833438; doi:10.1038/s41419-017-0080-x)
Supplement: Supplementary file 8 — Table S2 [file 41419_2017_80_MOESM8_ESM.xlsx]

## Sheet: Foglio1
	Gene	Fold increase	putative target
	AREG	9.08022	No
	LCE1B	7.98944	No
	TNFRSF10D	7.89768	No
	TP53INP1	5.73426	TP53INP1
	BTG2	5.43604	BTG2
	C6orf138	4.7188	No
	EDA2R	4.56305	No
	PRDM1	3.95951	No
	SKP1	3.92133	No
	DDIT3	3.81205	No
	DUSP10	3.732	No
	HCP5	3.73014	No
	FOXD4L6	3.65747	No
	VCAN	3.62393	No
	IER3	3.56195	No
	GDF15	3.55172	No
	CBWD3	3.39378	No
	DUSP5P	3.35803	No
	RPS9	3.2594	No
	UBD	3.24274	No
	TAS2R4	3.23673	No
	PLK3	3.21027	No
	ZRSR1	3.13792	No
	SERPINE1	3.05449	No
	SNORA74A	3.04793	No
	CDKN1A	3.01997	CDKN1A
	PLAC8L1	2.96369	No
	ARRDC4	2.95612	No
	CDRT1	2.95586	No
	MUC19	2.92508	No
	SNORD1A	2.91572	No
	POM121L1P	2.90248	No
	SESN1	2.88587	No
	GADD45A	2.87985	No
	C9orf131	2.87203	No
	PHC1	2.84309	No
	EVI2B	2.83425	No
	RPL27A	2.81977	RPL27A
	AREG	2.75216	No
	PMAIP1	2.69024	No
	ANKRA2	2.65418	No
	PPP1R15A	2.63978	No
	HLA-F	2.59534	No
	SNORA15	2.59516	No
	AADAC	2.58464	No
	PPM1D	2.58047	No
	C13orf31	2.5729	No
	SESN2	2.54979	No
	OVGP1	2.53597	No
	FDXR	2.53406	No
	TXNIP	2.52837	No
	GABARAPL1	2.5238	No
	ZNF79	2.50515	No
	RIMBP3	2.4799	No
	PIM2	2.47497	No
	NUPR1	2.47186	No
	SNORD53	2.47021	No
	TRIB1	2.442	No
	HBEGF	2.44146	No
	SNORA67	2.43151	No
	PDRG1	2.41566	PDRG1
	SNORD1B	2.41287	No
	CDRT1	2.40343	No
	ZNF434	2.40225	No
	CFB	2.39761	No
	SNORA50	2.39608	No
	PRKAB1	2.38429	No
	FAM27E3	2.34747	No
	ERV3	2.34561	No
	MDM2	2.34453	No
	ERO1LB	2.33993	No
	CEACAM1	2.33683	No
	SNORD95	2.3247	No
	YPEL3	2.32409	YPEL3
	LCAT	2.31448	No
	RNU1-4	2.29605	No
	SNORD52	2.29433	No
	SNORD73A	2.28818	No
	FBXW10	2.27401	No
	LCT	2.27266	No
	LOC642947	2.27185	No
	C1orf99	2.26799	No
	RGAG4	2.26117	RGAG4
	GUSBL1	2.25562	No
	ACTA2	2.23923	No
	ADM	2.23258	No
	CD274	2.22863	No
	SNORD13P2	2.22448	No
	SNORA55	2.21294	No
	SERTAD1	2.2027	No
	SNORD60	2.19517	No
	CDRT1	2.18334	No
	LCE1F	2.18316	No
	RPL27A	2.17971	RPL27A
	CDK11B	2.17309	No
	SNORA75	2.17247	No
	SNORA5C	2.169	No
	LOC100134868	2.16804	No
	NFKBIA	2.14403	No
	RGS16	2.14307	No
	SNORD4A	2.14023	No
	GEM	2.11073	No
	TAS2R5	2.09844	No
	SNORD42B	2.0973	No
	FLJ35776	2.09322	No
	FAS	2.09219	No
	SNORD15B	2.08937	No
	ACRC	2.07868	No
	SELPLG	2.07798	No
	ZNF778	2.06966	No
	CALCOCO1	2.0671	No
	ZNFX1	2.05411	No
	PRAF2	2.04471	No
	USP27X	2.04042	No
	SNORA38	2.03624	No
	ZNF596	2.02546	No
	FHL2	2.02521	No
	TNFAIP3	2.02233	No
	LOC643837	2.02021	No
	RBM24	2.01994	No
	SNORA3	2.0193	No
	SNORD50B	2.00661	No
	TRANK1	2.00499	No
	NR4A2	1.98849	No
	SNORD38A	1.98839	No
	MXD1	1.98803	No
	MYPN	1.98797	No
	SNORD78	1.98628	No
	SNORA65	1.97663	No
	SNORD12C	1.97639	No
	OTUD7B	1.97233	No
	HSPC072	1.97128	No
	FOXO3B	1.96729	No
	SNORD36B	1.96024	No
	OTUD1	1.96019	No
	SNORD34	1.95784	No
	SLC30A1	1.95475	No
	OSGIN2	1.95193	No
	GPR21	1.94929	No
	SNHG12	1.94876	No
	ATF3	1.94737	No
	ZNF426	1.94419	No
	ARMCX6	1.94012	No
	ZSCAN21	1.93527	No
	BTG1	1.93525	No
	SNORA13	1.93287	No
	SNORD75	1.93221	No
	RRM2B	1.93116	No
	SNORD43	1.93046	No
	C3orf35	1.92991	No
	SNORD1C	1.92985	No
	YOD1	1.91214	No
	LOC388796	1.91094	No
	JUNB	1.90477	JUNB
	SNORD21	1.90089	No
	SNORD32A	1.89813	No
	ATF4	1.89466	No
	HBP1	1.89382	No
	TRIM68	1.89322	No
	PVRL4	1.89207	No
	PORCN	1.89134	PORCN
	ZNF805	1.88897	No
	ABCA12	1.88722	No
	SRGAP1	1.88411	No
	SNORD4B	1.88107	No
	PANK2	1.8756	No
	C14orf128	1.87531	No
	ANKRD20B	1.87328	No
	TRIM32	1.87011	No
	RPS27L	1.8678	No
	ATF7IP2	1.86697	No
	RNF103	1.86615	No
	DDR2	1.86196	No
	HINFP	1.85821	No
	CKMT1A	1.85606	No
	SNORA40	1.85579	No
	FAM90A1	1.85403	FAM90A1
	C13orf40	1.85048	No
	TRA2A	1.84926	No
	PDXDC2P	1.84867	No
	SNORD44	1.84423	No
	ZNF177	1.84417	No
	RASL11B	1.84036	No
	CTSK	1.83965	No
	ZNF614	1.83851	No
	SNORA6	1.83755	No
	LOC554249	1.83546	No
	DRAM1	1.83099	No
	SNORD50A	1.83061	No
	RNF19B	1.82869	No
	PNRC1	1.82868	No
	SNORD42A	1.82844	No
	KGFLP2	1.82819	No
	HIST2H2BF	1.82774	No
	ZNF473	1.82727	No
	KIAA0913	1.82636	No
	PINK1	1.82315	No
	SNORA21	1.81822	No
	SNORD94	1.81795	No
	SNORA27	1.81782	No
	ATG13	1.81611	No
	CHAC1	1.81205	No
	LPAR6	1.81193	No
	SNORA57	1.80548	No
	SNORA48	1.80263	No
	NFKBIZ	1.80127	No
	WDR63	1.80065	No
	USP50	1.7998	No
	GPR63	1.79968	No
	NR1D1	1.79705	No
	SNORD41	1.79507	No
	SNORD31	1.79011	No
	ITGB1BP2	1.78828	No
	TRIM52	1.78754	No
	HDHD3	1.78625	No
	FBXW7	1.7862	No
	SNORD22	1.78327	No
	SPRYD4	1.78324	No
	HIST2H3D	1.78275	No
	SSX1	1.78223	No
	ZFP36L1	1.78004	No
	CHD2	1.77689	No
	DCUN1D3	1.77633	No
	EFNA1	1.77287	No
	HIST2H2BF	1.77139	No
	RPL32	1.7692	No
	ZNF75A	1.76906	No
	SNORD20	1.76429	No
	PSTPIP2	1.76345	No
	LOC100131541	1.76061	No
	PGA4	1.7592	No
	SNORA30	1.75815	No
	ZNF850	1.75645	No
	APBB3	1.75637	No
	TSPAN12	1.75359	No
	SCARNA8	1.75301	No
	FOS	1.75259	No
	EIF4A2	1.75155	No
	RBM11	1.7506	No
	ZNF385A	1.74702	No
	SNORA61	1.74659	No
	SLFN5	1.74652	No
	RPS3A	1.74643	No
	SNORD55	1.74538	No
	OCLM	1.74407	No
	IER2	1.74378	No
	IP6K2	1.74275	No
	RPPH1	1.74105	No
	C2orf66	1.74044	No
	SCARNA4	1.73949	No
	SNORA14B	1.73703	No
	SNORD104	1.73585	No
	FOSB	1.73417	FOSB
	EIF4A2	1.73243	No
	POTEE	1.73174	No
	SULF2	1.72729	No
	ORAI3	1.72711	No
	TSPYL2	1.72656	No
	SLC25A38	1.72367	No
	SNORA69	1.72338	No
	ZNF643	1.72293	No
	SCARNA16	1.72195	No
	SNORA54	1.72122	No
	STAT2	1.72012	No
	RING1	1.7186	No
	EPM2AIP1	1.7185	No
	DNAH14	1.71783	No
	GSTT1	1.71611	No
	EGR1	1.71502	No
	ZNF37A	1.71361	No
	KIAA1586	1.71213	No
	HRH4	1.71153	No
	EMR2	1.71107	No
	SNORA44	1.71046	No
	CYR61	1.70976	No
	DNHD1	1.70883	No
	SNORD36C	1.70769	No
	TEP1	1.70762	No
	FABP6	1.70748	No
	CTRL	1.70439	No
	PYHIN1	1.70289	No
	PARM1	1.69912	No
	SNORD38B	1.69878	No
	MBD3L2	1.69809	No
	C13orf40	1.69738	No
	RHEBL1	1.69438	No
	SNORD74	1.6934	No
	WDR19	1.69297	No
	NFE4	1.69198	No
	DNAJC18	1.6919	No
	CDKN2AIP	1.68938	No
	GCC1	1.68838	No
	SNORD28	1.68816	No
	RBM22	1.68755	No
	F11R	1.68666	No
	C3orf52	1.686	No
	SGCE	1.68562	No
	ABHD4	1.68543	No
	OBFC2A	1.68449	No
	NPIPL3	1.68272	No
	SAT1	1.68265	No
	ZNF845	1.68067	No
	SNORD15A	1.6792	No
	PDP2	1.67814	No
	SNORD27	1.67774	No
	CXCL16	1.67711	No
	ACSM3	1.67593	No
	FAM90A1	1.67409	FAM90A1
	NCRNA00174	1.67228	No
	SNORA19	1.67021	No
	C21orf91	1.66616	No
	C17orf68	1.66553	No
	C10orf110	1.66227	No
	CASP10	1.66206	No
	ZNF391	1.66159	No
	NAT9	1.66002	No
	SNORD83B	1.65772	No
	COX6C	1.65719	No
	POPDC2	1.65693	No
	ZXDB	1.65657	No
	ZNF468	1.65276	No
	EEF1A1	1.64994	No
	ATPAF2	1.6499	No
	SNORA16A	1.64929	No
	SNORA4	1.64897	No
	SNORD49B	1.64758	No
	FAM27E3	1.64652	No
	ZNF626	1.64568	No
	ACTA2	1.64461	No
	HIATL1	1.64426	No
	FCHSD1	1.64411	No
	HOXC13	1.6438	No
	AVIL	1.64308	No
	RAB5B	1.64264	No
	ZNF345	1.64238	ZNF345
	C6orf138	1.64147	No
	CITED2	1.64109	CITED2
	DAXX	1.64047	No
	ANKRD20A2	1.63992	No
	FAM185A	1.63976	No
	SNORA80	1.6395	No
	FAM171B	1.63919	No
	IFI30	1.63845	No
	C12orf5	1.63674	No
	SNORA14A	1.63577	No
	SNORD77	1.63536	No
	SNORA62	1.6352	No
	SNORA28	1.63326	No
	ZNF583	1.63318	No
	ACPL2	1.63056	No
	PRKAB2	1.62987	No
	TIMM8A	1.62922	No
	INPP5D	1.62796	No
	SNORD96B	1.62765	No
	FAM185A	1.62606	No
	EID3	1.62552	No
	ZNF286A	1.62453	No
	GPR146	1.62426	No
	SNORA42	1.62135	No
	HES1	1.6208	No
	ZNF189	1.62057	No
	PLCXD1	1.61817	PLCXD1
	IL1B	1.61798	No
	WASH3P	1.61778	No
	TBC1D3	1.61742	No
	RUSC2	1.61615	No
	HOXB9	1.61569	No
	TAF8	1.61463	TAF8
	CLP1	1.61289	No
	CBWD1	1.61262	No
	RCBTB2	1.61172	No
	ADRB2	1.61129	No
	YPEL5	1.6096	No
	TAF7	1.60867	No
	SNORA36A	1.60799	No
	SIPA1L2	1.6079	No
	PDK2	1.60769	No
	PI4K2A	1.60692	No
	TUFT1	1.60464	No
	PDPK1	1.60406	PDPK1
	FLJ39639	1.60343	No
	EID2B	1.60335	No
	EFNA3	1.60113	No
	ZNF175	1.60008	No
	ANKRD5	1.60002	No
	SCPEP1	1.59999	No
	SNORD79	1.59826	No
	TRIAP1	1.59791	No
	CCRN4L	1.59764	No
	LOC149134	1.59733	No
	LOC100288413	1.59619	No
	ZFYVE1	1.59616	No
	SNORD76	1.59596	No
	PNPLA8	1.5937	No
	ZNF134	1.59289	No
	TOE1	1.59266	No
	LRP10	1.59253	No
	OR2AE1	1.59214	No
	AMDHD1	1.59022	No
	DIRC2	1.59012	No
	C3orf49	1.58986	No
	NRARP	1.58971	No
	UFM1	1.58805	No
	BAK1	1.58758	No
	ZNF549	1.58744	No
	SNORD117	1.58742	No
	GOLGA6B	1.58693	No
	DKK1	1.58667	No
	DSC2	1.5865	No
	SLAMF7	1.58543	No
	ZNF543	1.58515	ZNF543
	C14orf33	1.58492	No
	ZBTB33	1.58471	No
	SLC29A3	1.58403	No
	ZSWIM1	1.58382	No
	RCBTB1	1.58194	No
	SNORD46	1.58163	No
	IDS	1.58152	No
	HAL	1.58125	No
	SNORD96A	1.58098	No
	ZNF550	1.57738	No
	ZNF641	1.57726	No
	SNORA51	1.57683	No
	C1orf162	1.576	No
	CAPN3	1.57588	No
	ZNF770	1.57484	No
	TP53TG1	1.57445	No
	NIPAL1	1.57434	No
	MIR34A	1.57402	No
	C10orf118	1.57281	No
	RBM4	1.5717	No
	PLAUR	1.57069	No
	TUBG2	1.57019	No
	RPP21	1.56997	No
	MGC72080	1.56805	No
	LY6G5B	1.56778	No
	CD83	1.56762	No
	BVES	1.56712	No
	SEC11C	1.56678	No
	HNRNPA1	1.56599	No
	FAM53C	1.56487	No
	HERPUD1	1.56486	No
	KPNA5	1.5629	No
	ALS2CR12	1.56254	No
	ALG1L	1.56241	No
	SPANXC	1.56057	No
	ULBP3	1.55991	No
	C22orf40	1.55982	No
	SNORA10	1.55953	No
	MATN1	1.559	No
	RNU11	1.55852	No
	AOC2	1.55768	No
	HIST2H4A	1.55709	No
	F2R	1.55686	No
	LOC100134868	1.55575	No
	SNORD80	1.55526	No
	TPTE2	1.55495	No
	ULBP1	1.55211	No
	DHRS1	1.55192	No
	C21orf81	1.55133	No
	NEU3	1.55112	No
	SNORA40	1.55048	No
	SNORA70	1.54976	No
	BHLHE40	1.54942	No
	USP29	1.54918	No
	CD3EAP	1.54804	No
	LMBR1L	1.54744	No
	FAM123B	1.54714	No
	APOBEC3C	1.54671	No
	HEY2	1.54616	No
	LY6G5B	1.54607	No
	FLJ37396	1.54546	No
	LCE1C	1.54486	No
	CCNB1IP1	1.54473	No
	ZNF484	1.54461	No
	CYP51A1	1.54438	No
	MERTK	1.54312	No
	STARD5	1.5412	No
	FAM122C	1.54063	No
	PARP16	1.54057	No
	SNORA9	1.54006	No
	MID1IP1	1.53972	No
	TAS2R3	1.53971	No
	SNORA64	1.53865	No
	SENP8	1.5375	No
	SNORD35A	1.53708	No
	MGC72080	1.53694	No
	ZNF487P	1.53675	No
	ATG14	1.53672	No
	LOC128102	1.53638	No
	NOL3	1.53619	NOL3
	SLC10A5	1.53592	No
	RPL13	1.53571	No
	SNORD8	1.53569	No
	OR12D3	1.53568	No
	SNORD68	1.535	No
	TJAP1	1.53493	No
	C7orf53	1.53482	No
	TMEM68	1.53456	No
	AMMECR1L	1.53373	No
	FST	1.53311	No
	BRF2	1.53232	No
	ZNF350	1.53209	No
	ZBED5	1.53184	No
	F2RL1	1.53106	No
	LOC100131860	1.5305	No
	PMS2L5	1.52956	No
	PDPR	1.52937	No
	PDE4DIP	1.52913	No
	ZNF567	1.52876	No
	ZNF627	1.52841	No
	PRY	1.52828	No
	NPTX1	1.5271	NPTX1
	AP1G2	1.52485	No
	LGMN	1.52472	No
	SNORD30	1.5223	No
	CCDC130	1.52201	No
	MGC72080	1.52143	No
	CCNL1	1.52046	No
	TRIM22	1.52016	No
	ZNF165	1.51887	No
	C15orf61	1.51741	No
	ICK	1.51735	ICK
	ZNF296	1.51691	No
	HSPB8	1.51661	No
	ZFAND2A	1.51571	No
	OCR1	1.5156	No
	RFX5	1.515	No
	LCN1	1.51467	LCN1
	CCNT1	1.51451	No
	IDS	1.51399	No
	UCP2	1.51331	No
	SNORA52	1.51324	No
	PLCXD2	1.51317	No
	ATG12	1.51297	No
	CEBPB	1.51279	CEBPB
	ANUBL1	1.51218	No
	ZFP36L2	1.51203	No
	TBC1D22B	1.51109	TBC1D22B
	SMG5	1.51079	No
	SNORD63	1.5098	No
	C17orf39	1.50869	No
	SNORA70	1.50628	No
	SNORD45B	1.5059	No
	LRRC37A2	1.5046	No
	CRYAB	1.50289	No
	FOXJ3	1.50287	No
	LYG1	1.50251	No
	OS9	1.50155	No
	MIS12	1.50121	No
	IRF1	1.50081	No
	SCARNA13	1.50077	No
	ATXN3	1.5005	No
	OR2K2	1.49897	No
	PAPOLG	1.4989	No
	DUSP6	1.49883	No
	STX17	1.49877	No
	IFIT5	1.49864	No
	TMEM106A	1.49845	No
	ZNF436	1.49837	No
	UBLCP1	1.49833	No
	PIAS3	1.4982	No
	PARP3	1.49816	No
	LRIG2	1.49776	No
	YPEL2	1.49689	No
	LPPR2	1.49569	No
	SGTB	1.49519	No
	EDN1	1.49508	No
