# Supplementary material for: miR-663 sustains NSCLC by inhibiting mitochondrial outer membrane permeabilization (MOMP) through PUMA/BBC3 and BTG2
Source: Cell Death Dis. 2018 Jan 19;9(2):49. doi: 10.1038/s41419-017-0080-x (PMC5833438; doi:10.1038/s41419-017-0080-x)
Supplement: Supplementary file 9 — Table S3 [file 41419_2017_80_MOESM9_ESM.xlsx]

## Sheet: Foglio1
	miR-663
	Putative Target genes
	TARGETSCAN
	ABO
	C1orf86
	ARAF
	FKBP8
	PCSK1N
	FGFRL1
	GJD3
	MDGA1
	PABPC1L2A
	PABPC1L2B
	CCDC144A
	CLSTN1
	SLC22A13
	DPP9
	ABCD1
	GRIN2D
	STK11
	PRRT1
	ST3GAL2
	ACSL3
	LOC126147
	C7orf26
	LSP1
	KIAA0284
	GLO1
	HDAC10
	PSCD1
	PRSS22
	SHOX
	CNN2
	ISLR2
	NFIX
	RMND5A
	ESPN
	GGA3
	CYP3A43
	PROP1
	GNAI2
	IL17REL
	TBL1X
	GRASP
	HSPG2
	GNG7
	C15orf37
	EPHA2
	VWA1
	TNFRSF4
	SEC14L2
	C1orf201
	USP11
	IGHMBP2
	SOHLH2
	NT5C3L
	TMBIM1
	ARHGAP6
	AATF
	ZNF784
	PPP5C
	GMIP
	CCDC67
	C3orf70
	IQCE
	ZBTB22
	CCL22
	REG4
	COL8A2
	EPB41L1
	SLC17A7
	MMP25
	C10orf90
	STK33
	CSNK2A1
	FAM43A
	C2orf65
	CMIP
	NRARP
	FHL3
	ADAR
	DDA1
	HAPLN3
	PRDM15
	SPRY4
	OSBPL7
	UNC13D
	SIGLEC8
	C6orf223
	COL4A3
	SLC24A6
	IL11
	SLC25A44
	TMEM143
	PIP5K1C
	FLCN
	DISC1
	APLNR
	SCAMP4
	PEX26
	UBXD1
	CCR7
	ROD1
	MX2
	PDXP
	RGS6
	PTGDS
	SMCR8
	ZNF787
	UBE2NL
	NLE1
	DLGAP4
	ZNF512B
	AK3
	C1QTNF6
	PITPNM2
	DIS3L2
	SNCB
	LRRK1
	FBXL16
	PCDH21
	AP2A2
	NCDN
	POLM
	PH-4
	RAD51L1
	C21orf123
	PRKCG
	FADD
	PI4K2A
	TFAP2B
	CTAGE5
	CENTB1
	FAM125A
	HSPB1
	RASD2
	FAM73B
	ZC3H18
	ZFPM1
	IRAK2
	C6orf221
	SLC26A1
	CABLES1
	NF2
	ZDHHC7
	TNKS1BP1
	TOMM40
	LDOC1
	CDK5R1
	CALCOCO2
	NKIRAS2
	WNK3
	BCAN
	BTBD12
	BLK
	NXPH4
	MYO1D
	GRM4
	MINK1
	TNIP2
	OLFM2
	IPO9
	ANKRD13B
	SETD4
	BEGAIN
	PDIA2
	ZNF385A
	STX1A
	PFAS
	DHTKD1
	DYSFIP1
	GPER
	EPO
	EZR
	TNFRSF8
	ILK
	ARHGEF18
	C15orf41
	CDKN2A
	OTOS
	PLA2G6
	C22orf9
	DENND1A
	SNIP
	MNT
	GPR123
	AKT1S1
	FLT1
	FASN
	GLTPD1
	CYP8B1
	SUFU
	ASB13
	KIFC2
	MXD4
	CIAO1
	FBXW5
	G6PD
	SCRT1
	HOXC11
	AMN
	MKNK2
	IFI35
	FKBP15
	CDX1
	RIMS3
	LMF1
	TMCO6
	ZBTB45
	NLRP8
	GTPBP5
	RFX1
	AKAP3
	PTPN18
	EEF1A2
	PALM
	LRRC4B
	TMEM132A
	PHF21B
	MYO1G
	PDGFRA
	HAND2
	LASS4
	TNN
	ADRBK1
	SEPT5
	EXTL1
	CALR
	ALPPL2
	RAB6IP1
	LGI2
	RS1
	CST9
	PCDHAC1
	PCDHAC2
	PCDHA1
	PCDHA10
	PCDHA11
	PCDHA12
	PCDHA13
	PCDHA2
	PCDHA3
	PCDHA4
	PCDHA5
	PCDHA6
	PCDHA7
	PCDHA8
	RAX2
	SH3GL1
	PNMAL2
	SPTBN4
	CORO6
	C19orf29
	PBX1
	MYH14
	LINGO1
	C9orf142
	FOXRED2
	MAD1L1
	SIX2
	AK1
	CHRNA4
	MYL9
	TRIM62
	EXOC4
	MED15
	PRKDC
	AMPD2
	RAB3A
	UBE2M
	VAT1
	P2RY11
	DLC1
	CDC42EP4
	RHBDD1
	C9orf167
	CYBASC3
	CYP2B6
	SYT7
	C20orf27
	HNRNPUL1
	BBS5
	NPW
	LLGL1
	ZNF275
	RGS5
	ABBA-1
	DNM1
	PORCN
	PLEKHG4B
	TBX1
	CACNA2D2
	CYS1
	LOC126075
	SOX1
	SERINC2
	ZCCHC3
	Magmas
	PACSIN2
	HRH3
	SNAI3
	PLOD3
	KLHL25
	EVC
	PAX2
	H6PD
	C7orf29
	ST6GAL1
	SIGLEC7
	ZDHHC8
	ST14
	LAMB3
	NKX3-2
	ASB6
	CELSR1
	GREM2
	SPSB3
	SCN1B
	RER1
	CSMD2
	SH2D1B
	ITGB4
	C14orf180
	IQSEC2
	C1orf104
	TMEM184B
	CC2D1A
	C17orf39
	FIZ1
	FOXN4
	UBR4
	ADAM8
	USP20
	TRIM58
	NAV1
	FZD8
	ELN
	GPD1
	C16orf5
	C2orf34
	VSX2
	RAB5C
	GRINA
	VAMP2
	CSDC2
	MYLK2
	ASB16
	ARL8A
	MFSD10
	RBCK1
	WDR5
	GDAP1L1
	IGF2
	SP2
	EIF1AD
	SCML4
	SLC39A3
	PGS1
	MAPKBP1
	AQP10
	TRIM65
	KIAA1853
	VPS37D
	KIF13B
	LIME1
	C20orf144
	TMEM110
	GIGYF1
	CD8A
	TSPAN31
	VASH1
	HOXA6
	ETV6
	LRRC8A
	KLHL6
	HRB
	TSPAN9
	OLFM1
	PPP1R12C
	PGPEP1
	RPP25
	ZCCHC24
	SOLH
	AGRN
	STX16
	MMP15
	CDC42EP1
	ASCC3L1
	MYADM
	GARNL4
	DPYSL5
	TMEM63C
	PCIF1
	RIN3
	FAM81A
	SAP18
	FOXL2
	RP11-216L13.5
	CMTM3
	GALNT2
	DPF1
	SLC7A8
	ASH1L
	PLEKHA2
	DACT2
	AKAP13
	ACTR10
	WBSCR17
	MIB2
	SEZ6
	CRABP2
	PNCK
	LLGL2
	ZIC2
	HEYL
	RASL12
	FAM90A1
	MAP2K2
	MGC70857
	YIF1B
	C1orf200
	GYS1
	KIAA0562
	GHDC
	SIGLEC12
	LOC646174
	SLC6A1
	MAD2L2
	CYB561
	CALML3
	ZNF219
	GRB2
	FNBP1
	CENPO
	TATDN2
	PPM1E
	HOXC10
	KIAA1688
	PLXNA4
	CCPG1
	OTOF
	ATP9A
	PRX
	KIR3DX1
	ENTPD2
	LATS1
	SLC2A4RG
	SETD8
	SLC32A1
	PDDC1
	ALAD
	ARF1
	ARHGDIA
	NUB1
	OTUB1
	GPSM3
	FPGS
	MAFB
	ZBTB7B
	CTDSP1
	CCBP2
	MN1
	CLDN9
	CRISP1
	ARID3B
	PHF15
	TSPYL4
	LPIN1
	RFX2
	BET1L
	PPID
	NPHP4
	RFNG
	KIAA1881
	FHIT
	PITX1
	CCDC120
	SH3TC2
	SMAD3
	SHPK
	METT10D
	C1QL1
	PACSIN1
	CCR1
	GAL3ST3
	DEF8
	HCST
	SLC25A1
	ZNF490
	TACC3
	WBP2
	TLX2
	C11orf79
	PDZD4
	TNRC18
	CRTC1
	FSCN1
	TIAM1
	CD180
	WDR7
	CNIH2
	CGGBP1
	ZYX
	SLC34A2
	PHB2
	KIAA0427
	MCF2L2
	CLCN7
	CENTG1
	CBFA2T3
	CREB3L3
	SPRED2
	KIAA1553
	GTF3C1
	ABLIM3
	FAM167B
	ITPKB
	EPHB4
	PET112L
	NR5A1
	KCTD2
	C21orf45
	HES2
	ATP6V0A1
	SOBP
	ADAMTSL4
	BCORL1
	C12orf61
	CHRNB2
	RPS6KA2
	CD79A
	DLGAP2
	CIB2
	DUSP14
	DENND4B
	TBX15
	PYDC1
	LRTM2
	ANPEP
	LMX1B
	APC2
	DDN
	C12orf67
	LOC401152
	RAB36
	SUSD4
	DPPA4
	CNTF
	PIM3
	RGAG4
	NRGN
	CPNE5
	ZFP91-CNTF
	FAM43B
	GPX4
	GPR37L1
	KIAA0247
	WIT1
	C10orf95
	SLITRK1
	UNQ1887
	PRRG2
	MIER1
	SH2D5
	LRCH4
	PLEKHO2
	ZBTB46
	LRRC27
	GPR124
	XRRA1
	C17orf81
	GLI3
	CTBP1
	SORBS3
	NOL3
	KIF21B
	TSPAN33
	LRP1
	ERC1
	KIAA0240
	C6orf151
	ZNF70
	TMEM90A
	PNPLA2
	PDE4C
	LPIN2
	HUWE1
	C1QTNF8
	FAM22G
	PTAR1
	CCDC64B
	FAM123A
	RCOR2
	CDAN1
	POU2F2
	SBF1
	DBN1
	TFE3
	FBXW8
	PRR12
	KIAA1602
	SCGB3A1
	C16orf55
	SPI1
	DLG4
	GIPC1
	SIN3B
	CD40LG
	NPTX2
	DUSP8
	MMRN1
	FAM63A
	BARHL1
	TTBK1
	PAQR5
	ULK1
	TRAK2
	ZNF628
	FAM84A
	ZFP3
	TNRC6B
	CDC14B
	HNF4A
	SYNGR2
	PRSS33
	GP1BB
	ATP2B3
	FIGNL2
	C8orf73
	MTRF1L
	CD27
	ELF4
	EN1
	XPO6
	HIF1AN
	MPST
	FGD3
	DGKZ
	CPLX1
	LIMS2
	PURB
	OLIG1
	IL34
	PRKAR1B
	DGKD
	STARD8
	KLK15
	SLC12A5
	LPCAT1
	MAP1LC3A
	PASD1
	SS18L1
	PTBP1
	SLC7A4
	CORO2B
	KIF3A
	PITPNB
	GLT1D1
	OTUD6A
	ZNF324B
	DLX2
	TENC1
	C14orf119
	NPAS4
	FAM83H
	MVD
	MLLT6
	KLF13
	ANKRD52
	ABLIM1
	EPHB3
	NFIC
	SOST
	ADAMTS14
	ZNF710
	ASCL4
	SSBP4
	SLC1A7
	ZNF696
	CRAT
	FBLIM1
	TM2D2
	FLJ33590
	C1orf95
	PAK4
	CDK5R2
	FOXK2
	SIM2
	KIAA0644
	MIER2
	C6orf145
	STXBP1
	FREQ
	UNC84B
	STMN3
	RNF165
	RELL2
	CARM1
	MEN1
	EFNA5
	PTPRF
	RNMT
	PRICKLE3
	DAPK2
	ZBTB4
	C20orf59
	KLF16
	CNP
	KRT6C
	KCNJ11
	GAS1
	PTPN9
	MSLN
	KAT5
	DOK7
	PPFIA3
	REEP2
	ARFGAP1
	PAK6
	FAM78A
	ZNF653
	HR
	MAPT
	FKBP9
	THTPA
	HUS1
	TGFB1I1
	SEC13
	IL4R
	TP53I11
	CLCN6
	SKI
	DIS3
	KRT71
	BRF1
	ELAVL3
	DGKQ
	GPC1
	KCNAB3
	FLRT1
	RGMA
	DHX37
	NXF1
	EXTL3
	KLK9
	BBC3
	PTCHD2
	THSD4
	KREMEN1
	IRF4
	PIGA
	ROR2
	SLC6A8
	TNRC6A
	SPECC1L
	H2AFY2
	TUBA8
	PLSCR3
	CXorf34
	LRRC3
	S100A16
	FLNA
	MACROD1
	CDCA4
	LASS2
	ZNF671
	FGF1
	CHMP1A
	ATP5D
	TNKS
	S1PR2
	OVOL1
	IER5L
	APOE
	KLF10
	RGS19
	PSCD2
	PDCD1
	SPTBN2
	NONO
	NPLOC4
	MKL1
	ZNF687
	GUF1
	CACNA1E
	SALL1
	KHSRP
	SOCS6
	PHPT1
	IL17RD
	PLD4
	CRB2
	SLC11A1
	HCN2
	MYOD1
	MAP4K2
	SYNGR1
	KIFC3
	OTX1
	SPEF1
	AKAP11
	ANKS4B
	MPZ
	UBE2K
	AZU1
	MSRA
	WSCD1
	PARP10
	SFN
	TBC1D22B
	RTBDN
	HMGA1
	RIPK1
	SGPL1
	HHLA3
	PCSK4
	UNKL
	HSPA12B
	C1orf93
	LIN28
	GIGYF2
	INPPL1
	PIK3C2B
	PRDM12
	LOC90379
	MAMDC4
	CD1A
	NUDCD3
	TNS4
	SLC8A3
	PRDM8
	SFRP5
	MGAT4B
	TNFAIP8L1
	G6PC
	IL32
	PACS2
	FXYD6
	TP53INP1
	GALNAC4S-6ST
	PHYHIP
	TCEB3
	HSPB7
	ACHE
	EPN3
	FRMD1
	EVI5L
	CYP4F22
	RPL28
	ANAPC2
	NBEAL2
	C17orf50
	ARTN
	SPOCK2
	TSKU
	C20orf149
	PGBD5
	OTP
	RFT1
	C17orf55
	SBK1
	TGM3
	GSK3A
	CD209
	HOXB8
	SLC25A22
	STK35
	FOXI2
	TGFB1
	CLEC2L
	CD5L
	TBX21
	CLDN15
	PRODH
	PWWP2A
	AMOTL1
	MYBPHL
	GP5
	DAGLA
	GLTSCR1
	MCOLN1
	FA2H
	C7orf51
	CASZ1
	UBE4A
	RAB35
	CCDC106
	CALY
	ZBTB7A
	PPM1H
	VNN3
	hCG_18385
	PLAGL2
	PDCD11
	ARC
	ZNF331
	LCN1
	SEMA3F
	TOLLIP
	SEMA6A
	CACNG7
	CCDC140
	RP11-738I14.8
	COL5A1
	PLEKHG5
	STAM
	HOMER2
	PLXND1
	NUFIP2
	ISL2
	CCT6A
	ADAM11
	DMWD
	SLITRK5
	RNPEPL1
	NGB
	C19orf51
	RBPMS2
	LRRC33
	CACNA1D
	DCUN1D2
	SSTR1
	MGAT1
	KCNN1
	RAPGEF5
	CSNK1G2
	IGFBP6
	ARRB2
	KCNC3
	TBX3
	MAPK15
	C19orf26
	KCTD19
	FOSB
	C1orf144
	VASP
	TBX10
	IKZF1
	FAM60A
	LHPP
	ITGA11
	RHOB
	ING5
	MUC13
	VSTM2L
	WDR86
	C6orf134
	LOC646603
	FAM19A5
	BAD
	WWC3
	CASKIN2
	C15orf52
	ARHGAP1
	TAOK2
	ARL4C
	KIAA0515
	ZDHHC12
	MGAT5B
	PHLDB3
	C14orf43
	RPL29
	AATK
	UNC13A
	FAM108A3
	EPHB2
	TIMM13
	LPIN3
	FAM108A1
	PRAP1
	ULK3
	DPYSL4
	NUDT8
	HDAC4
	CDKN1A
	MVK
	GRIN1
	LMTK3
	GAS7
	S100B
	GAB2
	SASH3
	KLC2
	OSBP2
	B3GNT6
	PRELP
	IGF2BP2
	FAM168B
	NRXN3
	CALB2
	EEPD1
	NKX2-1
	ACCN1
	MLL2
	MPHOSPH8
	ANKRD23
	SLC6A18
	TMEM179
	TNNI1
	CMTM5
	CEP63
	GPR107
	HTRA3
	SEZ6L2
	HPCA
	DGKI
	MALL
	MMP24
	MCAT
	SEPT1
	LOC146325
	ACSF3
	LOC399947
	MBOAT1
	FAM116B
	GRK6
	SPPL2B
	SOX11
	ADAMTSL2
	NCLN
	MRM1
	TET3
	RPH3AL
	CTDP1
	ENPP1
	FLJ14154
	KCNC1
	ZNF793
	ATP6V0C
	CCND1
	CPM
	TBR1
	TMPRSS3
	C10orf72
	CXorf39
	HN1L
	STEAP3
	MS4A15
	KIAA1522
	C20orf151
	NAPRT1
	VANGL1
	GPR44
	CTTN
	PCGF3
	ZNF19
	NOL10
	TSPAN18
	DTX3
	CAMK2G
	XPNPEP2
	ILF3
	RAX
	UBTD1
	RASL10B
	SNF1LK
	NCF1
	BRSK2
	MYO3A
	C9orf89
	TOM1L2
	PDPK1
	C4orf8
	RBM5
	SLC12A7
	RASD1
	KIAA1542
	IGFBP2
	RUNX3
	AGPAT3
	JUP
	PVRL1
	PFKFB3
	TLN1
	DAZAP2
	FBXO21
	TLX3
	TERF2
	RYR2
	BAHCC1
	CTF1
	GMDS
	MSX2
	RRP1B
	MGRN1
	PPP1R16B
	VPS13C
	SLC35E1
	C9orf91
	TBX2
	GPR83
	TINAGL1
	DOT1L
	RP13-347D8.3
	LOC201229
	BCL2L13
	RELT
	PERLD1
	ZNF579
	H2AFX
	DRG2
	FAM125B
	C6orf89
	MPRIP
	VPS8
	PRIC285
	ACAN
	MAP2K3
	CX3CL1
	SLMO1
	GRAP
	TMEM132B
	GLIS1
	CAPS
	ACTC1
	DAGLB
	STX18
	FLYWCH1
	PAFAH1B1
	SPRN
	NR4A1
	RANBP3
	FOXD2
	PIK3R2
	RAPGEFL1
	C22orf13
	MAP2K7
	RASGEF1C
	ADCY1
	NANOS2
	CD37
	VIPR2
	PYY
	CEBPA
	SSH3
	LHX5
	KIAA1715
	ZNF2
	MAPK3
	TLK2
	JUNB
	MAP3K10
	TRAF1
	SOX10
	DBR1
	GPRC5B
	DDR1
	CKM
	NRTN
	B4GALT5
	PUNC
	RAC3
	TMUB1
	CD99L2
	AOF1
	NANOS1
	GFRAL
	C19orf6
	SLC16A3
	TNFRSF1B
	VCL
	GRLF1
	PRKCD
	CENTA1
	JOSD2
	KCNJ15
	FOXP4
	PDE4A
	STAT3
	WWP2
	ZNF516
	PANX2
	FGD5
	C10orf78
	PCTK1
	SLU7
	SMG7
	MEFV
	MAPK13
	RXRA
	FXC1
	SMURF1
	MAPK8IP3
	NGFR
	WDR1
	SRC
	CLDN6
	MRPS26
	DAND5
	TMEM154
	FOXK1
	PHOX2B
	SYNGAP1
	FBXL11
	MYO1F
	LRRC14
	GJA3
	EML3
	REXO1L1
	MAF
	PBX2
	NUDT19
	SGTA
	RASA3
	PSD4
	FSTL4
	EHMT1
	ADAMTS17
	PCTK3
	UGDH
	VGF
	KLF15
	PLEKHN1
	LRRC25
	MGLL
	UBA52
	FAM75B
	CYP2W1
	C19orf28
	POLN
	BCL9L
	C17orf62
	CBX4
	USP6
	PIN1
	SLC22A12
	N4BP1
	MMAB
	TAF8
	ATP8B2
	CCDC124
	CCDC149
	C19orf12
	SLC25A45
	POU3F1
	CEBPB
	SLC9A8
	BCL2L15
	GOLGA2L1
	ZNF562
	ZNF618
	SLC43A2
	C19orf63
	CSK
	SNAPC2
	JUND
	HIC2
	C1orf115
	NAT8L
	PRR5
	BRD2
	LDLRAP1
	UQCC
	CNNM4
	RILPL1
	B3GALT4
	NFKBIL1
	ZSWIM7
	NAV2
	TBC1D14
	HOXC6
	RAB8A
	NFASC
	ZFAND3
	SH3BP5L
	DNAJB13
	THEM5
	ZNF543
	SGCD
	SOX13
	EIF2C1
	TOX4
	GRHL2
	MUM1
	RXRB
	ZNF697
	MLLT1
	SLC2A3
	ARHGAP11A
	ATP6V0E2
	RORC
	DBNDD1
	CDC123
	BLCAP
	SH3BP4
	HIF3A
	RABEP2
	C21orf29
	FLJ45422
	IL2RB
	CASP8
	USP5
	EMP3
	PPP2R5C
	CITED2
	C10orf116
	SLC6A14
	FLJ20309
	MBD6
	MSI2
	MTA1
	NRG2
	POFUT2
	KIAA0664
	SLC25A35
	TEGT
	SOCS3
	SH3PXD2A
	ZNF652
	ZFP30
	C9orf7
	SLC27A1
	MTR
	POLR2E
	TAF1C
	WNT4
	WNT3A
	SLC39A13
	APOOL
	LYZ
	KIAA1549
	MKI67
	HDLBP
	CNTNAP2
	ZNF609
	C7orf50
	OSR1
	MAP6
	PXMP4
	HDGF2
	PPARA
	CENPN
	PSPH
	TEAD1
	CCDC127
	HSD17B13
	STAG3L1
	SEPT9
	SLC6A6
	FAM53B
	MTMR10
	PLCXD1
	CCDC95
	AAK1
	N4BP3
	KANK2
	SERTAD2
	CPLX2
	LPHN1
	ACO2
	TCF20
	C11orf17
	C6orf106
	NAT11
	C19orf35
	PRDM16
	TNPO3
	BTBD3
	MYT1L
	TBC1D24
	BTBD14B
	LMNA
	SS18
	FBXL18
	CENTG3
	PTCD1
	TMEM8
	ARFGAP2
	SLC25A42
	CACNA1H
	GNB1
	INSM1
	VENTX
	SYT15
	C7
	ELOVL7
	CYP46A1
	CD93
	TRIM29
	TBCCD1
	OR2C3
	KLHL30
	CSNK1E
	TMEM159
	TTYH3
	PDRG1
	PPIL2
	TRIM59
	CABP1
	IL28RA
	REM2
	LOC26010
	C13orf1
	LBH
	FAM131B
	CDK6
	KIAA0513
	ZNF395
	RTN4R
	DPP6
	LOC402665
	PCDHB11
	COTL1
	NUAK2
	TNFRSF10B
	KIAA0329
	AHRR
	C9orf97
	C3orf21
	UTP11L
	CBS
	DBH
	LOC389118
	PLEKHG1
	TOX
	ZFR2
	HOXB6
	KIAA1161
	EPB41L4A
	CALHM1
	EFHD2
	NEUROD2
	YPEL3
	CAMK2N2
	KDELC2
	TXNL4B
	SLC29A4
	PIK3CD
	MTHFSD
	ESPNL
	COL11A2
	IGF1R
	GOSR1
	CPZ
	CALN1
	SH3PXD2B
	WTIP
	TMEM184A
	HIPK2
	SH3BP2
	MAFK
	KCNAB2
	SORCS3
	KIAA0556
	ANK1
	LZTS1
	NTNG2
	MAPK1IP1L
	NFAM1
	NANOG
	SFXN1
	SC4MOL
	CDC42BPB
	ZNF785
	RNF169
	LHX3
	NXN
	DENR
	ZNF345
	ASCL2
	CYBA
	TMEM222
	FLJ13137
	STC2
	DKFZP434B0335
	GATAD2A
	TIMP2
	CECR6
	LTBP4
	QTRTD1
	C14orf68
	ZNF662
	FAM33A
	GOLGA3
	DTNB
	PIP4K2B
	KIAA0754
	KCNMA1
	UBE2G2
	SNPH
	TMCC3
	GLB1L2
	FAM22D
	SERPINB9
	FAM20B
	NSFL1C
	RCC2
	KIAA1303
	NSUN7
	SYVN1
	ELFN2
	SCARF2
	SLC12A6
	UNK
	GATAD2B
	PDLIM2
	NLRC3
	TULP4
	CALML4
	HCFC1
	GMEB2
	C14orf181
	CACNA1I
	SHANK3
	MCC
	TGIF2
	FLJ45717
	CCDC122
	ZC3H3
	C10orf54
	RAB43
	ESR1
	SCD
	NARFL
	HTT
	FLT4
	TPPP
	SDF4
	SHANK2
	C10orf104
	ST8SIA2
	RNF44
	KCTD12
	LHFPL4
	CNGB1
	MARCH6
	MYO10
	L3MBTL2
	MUC20
	GNL3L
	MESDC2
	CBFA2T2
	CRISPLD2
	RRP15
	PLEKHG2
	RASSF2
	ABL1
	MIDN
	FUT1
	RPS6KB2
	ERLIN2
	SMAD4
	EMX1
	WDR37
	PTPN1
	CASP2
	ARID3A
	ZNF250
	SNF1LK2
	CENTB2
	KIAA0892
	PTGIS
	RNF216
	ZNF264
	LEMD2
	STAC2
	NPTX1
	FZR1
	TAPBP
	MRAS
	PAK2
	SLC1A2
	FAIM2
	PGAP1
	GRAMD4
	FYTTD1
	GNG4
	C6orf167
	SLC7A5
	CA5B
	ADCY9
	ICK
	TUSC5
	SC5DL
	PCDH19
	RPL27A
	CYCS
	BTBD9
	MEF2D
	IGFBP5
	CBL
	ABR
	SOX12
	KY
	FAM101B
	ALDOB
	EPHX1
	FECH
	APP
	ADORA1
	C1QL4
	TFAP2A
	PHF12
	SLC25A29
	KIAA1984
	JMJD3
	ACTN1
	HPD
	ITGA3
	PPP4C
	CLEC11A
	SLC7A1
	TEF
	USF2
	DOC2B
	CST7
	PDXK
	PPAP2C
	FGF18
	SPAG7
	PITX3
	MAPK8IP1
	LAD1
	WNK2
	BTG2
	PNKP
	MAFF
	TSPAN16
	PADI1
	REM1
	ZNF777
	KLF2
	CALML5
	A4GALT
	SLC2A6
	USE1
	HMX1
	IRGC
	SLC5A6
	TBC1D17
	TRABD
	RNF208
	C9orf58
	N-PAC
	MFSD2
	C20orf54
	CNOT6L
	BEST4
	CCDC105
	ZNF598
	CCDC57
	LYPD2
